# Supplementary material for: Two new species and one newly recorded species of Elaphropeza Macquart from Taiwan (Diptera, Empididae, Tachydromiinae)
Source: Zookeys. 2012 Jun 20;(203):15–25. doi: 10.3897/zookeys.203.3284 (PMC3381697; doi:10.3897/zookeys.203.3284)
Supplement: XML Treatment for Elaphropeza flaviscutum [file zookeys.203.3284-treatment1.xml]

<!DOCTYPE tp:taxon-treatment
  PUBLIC "-//TaxonX//DTD Taxonomic Treatment Publishing DTD v0 20100105//EN" "tax-treatment-NSO.dtd">
<tp:taxon-treatment xmlns:tp="http://www.plazi.org/taxpub"><tp:treatment-meta><mixed-citation publication-type="journal"><person-group><name><surname>Wang</surname><given-names>Jinjing</given-names></name><name><surname>Zhang</surname><given-names>Lili</given-names></name><name><surname>Yang</surname><given-names>Ding</given-names></name></person-group><article-title>Two new species and one newly recorded species of 
                    <italic>Elaphropeza</italic> Macquart from Taiwan (Diptera, Empididae, Tachydromiinae)
                </article-title><source>Zookeys</source><day>20</day><month>6</month><year>2012</year><volume>2012</volume><issue>203</issue><fpage>15</fpage><lpage>25</lpage><pub-id pub-id-type="doi">10.3897/zookeys.203.3284</pub-id></mixed-citation></tp:treatment-meta><tp:nomenclature><tp:taxon-name>
                        <tp:taxon-name-part taxon-name-part-type="genus">Elaphropeza</tp:taxon-name-part>
                        <tp:taxon-name-part taxon-name-part-type="species">flaviscutum</tp:taxon-name-part>
                    <object-id xmlns:xlink="http://www.w3.org/1999/xlink" xlink:type="simple">urn:lsid:zoobank.org:act:1A8DFF1F-A5BF-4D4A-82C6-D217BD5B2ACD</object-id>
								<object-id xmlns:xlink="http://www.w3.org/1999/xlink" xlink:type="simple">http://species-id.net/wiki/Elaphropeza_flaviscutum</object-id>
								</tp:taxon-name><tp:taxon-status xmlns:xlink="http://www.w3.org/1999/xlink" xlink:type="simple">sp. n.</tp:taxon-status><xref ref-type="fig" rid="F1">Figs 1–2</xref><xref ref-type="fig" rid="F3">5–7</xref></tp:nomenclature><tp:treatment-sec sec-type="Diagnosis"><title>Diagnosis.</title><p>Mesoscutum entirely yellow; scutellum entirely blackish; postnotum entirely blackish. Thoracic pleuron with only hypopleuron black except lower portion. Left surstylus large and broad; left cercus long with swollen apex.</p></tp:treatment-sec><tp:treatment-sec sec-type="Description"><title>Description.</title><p>Male. Body length 2.4–2.6 mm, wing length 2.2–2.5 mm.</p><p>Head black with pale gray pollinosity. Setulae and setae on head brownish yellow. Eyes contiguous on face. Ocellar tubercle with 2 oc and 2 short posterior setulae; 1 vt curved inward, slightly longer than oc. Antenna brown except scape and pedicel yellow; scape bare, shorter than pedicel; pedicel with circlet of blackish apical setulae; 1st flagellomere short, conical, 2.0 times longer than wide, short pubescent; arista long (4 times longer than 1st flagellomere), dark brown, short pubescent. Proboscis brownish yellow with blackish setulae; palpus yellow with blackish setulae and 1 blackish apical seta.</p><p>Thorax mostly yellow with thin pale gray pollinosity; mesoscutum lacking dark spots; scutellum and postnotum blackish, laterotergite yellow; hypopleuron black except lower portion, metapleuron without spot. Setulae and setae on thorax blackish; mesoscutum with sparse setulae; h absent, 2 npl (posterior npl longer), 1 sa, 1 psa, biseriate acr, uniseriate dc and 1 long strong posteriormost dc; scutellum with two pairs of sc (basal pair very <!--PageBreak--><!--PageBreak-->short, about ¼ as long as apical pair). Legs yellow. Setulae and setae on legs blackish; fore coxa with 2 anterior setae at base, apically with 2 anterior setae; mid coxa apically with 3 anterior setae; hind coxa with 1 outer seta at apical margin. Fore femur 1.1 times as thick as mid femur, mid and hind femora subequal in thickness. Fore and mid femora each with 1 long thin pv at extreme base; mid femur with 1 preapical anterior seta; hind femur with 3 weak ad at base. Fore tibia apically with 1 av and 1 pv; mid tibia with row of short spine-like brown ventral setae, apically with 1 av and 1 pv; hind tibia with 2 ad, apically with 1 av. Hind tarsomere 1 without distinct ventral setae. Wing hyaline, veins dark brown, crossvein m-cu nearly vertical. Calypter brown with blackish setulae. Halter brown.</p><p>Abdomen mostly yellow with thin pale gray pollinosity; tergite 1 wholly membranous; tergites 2–3 brown, each with pair of subtrianglur lateral sclerites brown, medially linear and interrupted; tergite 4 broadest and tergite 5 narrow, blackish; tergite 5 anteriorly with large, separated, bare, blackish sclerite hidden within tergite 4; hypopygium dark brownish yellow. Setulae and setae on abdomen blackish except tergites 4–5 each with group of short squamiform black setae laterally, tergite 7 with row of long setae at posterior margin.</p><p>Male genitalia (<xref ref-type="fig" rid="F3">Figs 5–7</xref>): Left epandrial lobe rather narrow in dorsal view, with surstylus large and broad in lateral view. Right epandrial lobe rather large in dorsal view, fused with apically narrowed surstylus. Left cercus long with swollen apex; right cercus rather short, about 1/3 as long left cercus.</p><fig id="F1" position="float" orientation="portrait"><label>Figures 1–2.</label><caption><p><italic><tp:taxon-name>Elaphropeza flaviscutum</tp:taxon-name></italic> sp. n. <bold>1</bold> adult, lateral view <bold>2</bold> adult, dorsal view. Scale bar 1 mm.</p></caption><graphic xmlns:xlink="http://www.w3.org/1999/xlink" xlink:href="ZooKeys-203-015-g001.jpg" position="float" orientation="portrait" xlink:type="simple"/></fig><p>Female. Unknown.</p></tp:treatment-sec><tp:treatment-sec sec-type="Type material"><title>Type material.</title><p>Holotype male, Taiwan, Nantou, Lianhuachi (120.8900E, 23.9260N), 2010. XI.11, Ding Yang. Paratype 2 males, same data as holotype. These specimens were collected from tropical forest by sweep net.</p></tp:treatment-sec><tp:treatment-sec sec-type="Distribution"><title>Distribution.</title><p>China (Taiwan).</p></tp:treatment-sec><tp:treatment-sec sec-type="Etymology"><title>Etymology.</title><p>The specific name refers to the yellow scutum.</p></tp:treatment-sec><tp:treatment-sec sec-type="Remarks"><title>Remarks.</title><p>This new species belongs to <italic><tp:taxon-name>Elaphropeza ephippiata</tp:taxon-name></italic> group, and is similar to <italic><tp:taxon-name>Elaphropeza scutellaris</tp:taxon-name></italic> Bezzi from Taiwan of China, but may be separated from the latter by the scutum entirely yellow, scutellum and postnotum entirely blackish, hypopleuron black except narrow lower portion and metapleuron without spot. In <italic><tp:taxon-name>Elaphropeza scutellaris</tp:taxon-name></italic>, the scutum usually has the indistinct vittae; the scutellum and postnotum are yellow with brownish spot in middle; the hypopleuron has no spot, the metapleuron is brownish at the upper part (<xref ref-type="bibr" rid="B1">Bezzi 1912</xref>; <xref ref-type="bibr" rid="B9">Shamshev and Grootaert 2007</xref>).</p></tp:treatment-sec><tp:treatment-sec><!--Section generated to contain objects referenced in tp:taxon-treatment.--><fig id="F3" position="float" orientation="portrait"><label>Figures 5–7.</label><caption><p><italic><tp:taxon-name>Elaphropeza flaviscutum</tp:taxon-name></italic> sp. n. <bold>5</bold> male genitalia, dorsal view <bold>6</bold> right epandrial lobe <bold>7</bold> left surstylus. Scale bar 0.25 mm. Abbreviations: <bold>lc</bold> = left cercus; <bold>lel</bold> = left epandrial lobe; <bold>ls</bold> = left surstylus.</p></caption><graphic xmlns:xlink="http://www.w3.org/1999/xlink" xlink:href="ZooKeys-203-015-g003.jpg" position="float" orientation="portrait" xlink:type="simple"/></fig></tp:treatment-sec><ref-list><ref id="B1"><mixed-citation xmlns:xlink="http://www.w3.org/1999/xlink" xlink:type="simple"><person-group><name name-style="western"><surname>Bezzi</surname><given-names>M</given-names></name></person-group> (<year>1912</year>)<article-title> Rhagionidae et Empididae ex Insula Formosa a Clar. H. Sauter Missae.</article-title><source>Annales Historico-Naturalies Musei Nationalis Hungarici </source><volume>10</volume>: <fpage>442</fpage>-<lpage>495</lpage>.</mixed-citation></ref><ref id="B9"><mixed-citation xmlns:xlink="http://www.w3.org/1999/xlink" xlink:type="simple"><person-group><name name-style="western"><surname>Shamshev</surname><given-names>IV</given-names></name><name name-style="western"><surname>Grootaert</surname><given-names>P</given-names></name></person-group> (<year>2007</year>)<article-title> Revision of the genus <italic>Elaphropeza</italic> Macquart (Diptera: Hybotidae) from the Oriental Region, with a special attention to the fauna of Singapore.</article-title><source>Zootaxa </source><volume>1488</volume>: <fpage>1</fpage>-<lpage>164</lpage>.</mixed-citation></ref></ref-list></tp:taxon-treatment>
