# Supplementary material for: Two new species and one newly recorded species of Elaphropeza Macquart from Taiwan (Diptera, Empididae, Tachydromiinae)
Source: Zookeys. 2012 Jun 20;(203):15–25. doi: 10.3897/zookeys.203.3284 (PMC3381697; doi:10.3897/zookeys.203.3284)
Supplement: XML Treatment for Elaphropeza plumata [file zookeys.203.3284-treatment2.xml]

<!DOCTYPE tp:taxon-treatment
  PUBLIC "-//TaxonX//DTD Taxonomic Treatment Publishing DTD v0 20100105//EN" "tax-treatment-NSO.dtd">
<tp:taxon-treatment xmlns:tp="http://www.plazi.org/taxpub"><tp:treatment-meta><mixed-citation publication-type="journal"><person-group><name><surname>Wang</surname><given-names>Jinjing</given-names></name><name><surname>Zhang</surname><given-names>Lili</given-names></name><name><surname>Yang</surname><given-names>Ding</given-names></name></person-group><article-title>Two new species and one newly recorded species of 
                    <italic>Elaphropeza</italic> Macquart from Taiwan (Diptera, Empididae, Tachydromiinae)
                </article-title><source>Zookeys</source><day>20</day><month>6</month><year>2012</year><volume>2012</volume><issue>203</issue><fpage>15</fpage><lpage>25</lpage><pub-id pub-id-type="doi">10.3897/zookeys.203.3284</pub-id></mixed-citation></tp:treatment-meta><tp:nomenclature><tp:taxon-name>
                        <tp:taxon-name-part taxon-name-part-type="genus">Elaphropeza</tp:taxon-name-part>
                        <tp:taxon-name-part taxon-name-part-type="species">plumata</tp:taxon-name-part>
                    <object-id xmlns:xlink="http://www.w3.org/1999/xlink" xlink:type="simple">http://species-id.net/wiki/Elaphropeza_plumata</object-id>
								</tp:taxon-name><tp:taxon-authority>Yang, Merz &amp; Grootaert</tp:taxon-authority><tp:nomenclature-citation-list><tp:nomenclature-citation><tp:taxon-name>Elaphropeza plumata</tp:taxon-name><comment> Yang, Merz &amp; Grootaert, 2006: 575. Type locality: China: Guangdong, Zijing.</comment></tp:nomenclature-citation></tp:nomenclature-citation-list></tp:nomenclature><tp:treatment-sec sec-type="Diagnosis"><title>Diagnosis.</title><p>Arista thick with plumose pubescence. Mesoscutum with two small lateral spots and one large mid-posterior spot. Abdominal tergites 3–5 without short squamiform setae<!--PageBreak-->.</p></tp:treatment-sec><tp:treatment-sec sec-type="Specimen examined"><title>Specimen examined.</title><p>1 female, Taiwan, Jiayi, Shuisheliao (120.6595E, 23.6544N), 1165 m, 2010. XI. 16, Ding Yang. This specimen was collected from tropical forest by sweep net.</p></tp:treatment-sec><tp:treatment-sec sec-type="Distribution"><title>Distribution.</title><p>China (Guangdong, Taiwan).</p></tp:treatment-sec><tp:treatment-sec sec-type="Remarks"><title>Remarks.</title><p>This can be easily distinguished from other known species of the genus by the thick arista and unique marking pattern of the mesoscutum.</p></tp:treatment-sec></tp:taxon-treatment>
