# Supplementary material for: Two new species and one newly recorded species of Elaphropeza Macquart from Taiwan (Diptera, Empididae, Tachydromiinae)
Source: Zookeys. 2012 Jun 20;(203):15–25. doi: 10.3897/zookeys.203.3284 (PMC3381697; doi:10.3897/zookeys.203.3284)
Supplement: XML Treatment for Elaphropeza trimacula [file zookeys.203.3284-treatment3.xml]

<!DOCTYPE tp:taxon-treatment
  PUBLIC "-//TaxonX//DTD Taxonomic Treatment Publishing DTD v0 20100105//EN" "tax-treatment-NSO.dtd">
<tp:taxon-treatment xmlns:tp="http://www.plazi.org/taxpub"><tp:treatment-meta><mixed-citation publication-type="journal"><person-group><name><surname>Wang</surname><given-names>Jinjing</given-names></name><name><surname>Zhang</surname><given-names>Lili</given-names></name><name><surname>Yang</surname><given-names>Ding</given-names></name></person-group><article-title>Two new species and one newly recorded species of 
                    <italic>Elaphropeza</italic> Macquart from Taiwan (Diptera, Empididae, Tachydromiinae)
                </article-title><source>Zookeys</source><day>20</day><month>6</month><year>2012</year><volume>2012</volume><issue>203</issue><fpage>15</fpage><lpage>25</lpage><pub-id pub-id-type="doi">10.3897/zookeys.203.3284</pub-id></mixed-citation></tp:treatment-meta><tp:nomenclature><tp:taxon-name>
                        <tp:taxon-name-part taxon-name-part-type="genus">Elaphropeza</tp:taxon-name-part>
                        <tp:taxon-name-part taxon-name-part-type="species">trimacula</tp:taxon-name-part>
                    <object-id xmlns:xlink="http://www.w3.org/1999/xlink" xlink:type="simple">urn:lsid:zoobank.org:act:1EB36F18-11CA-4C67-B43D-911A6220D062</object-id>
								<object-id xmlns:xlink="http://www.w3.org/1999/xlink" xlink:type="simple">http://species-id.net/wiki/Elaphropeza_trimacula</object-id>
								</tp:taxon-name><tp:taxon-status xmlns:xlink="http://www.w3.org/1999/xlink" xlink:type="simple">sp. n.</tp:taxon-status><xref ref-type="fig" rid="F2">Figs 3–4</xref><xref ref-type="fig" rid="F4">8–10</xref></tp:nomenclature><tp:treatment-sec sec-type="Diagnosis"><title>Diagnosis.</title><p>Arista with distinct pubescence. Mesoscutum with three black spots. Hind tibia without ad. Left cercus rather large with 7 long strong apical setae.</p></tp:treatment-sec><tp:treatment-sec sec-type="Description"><title>Description.</title><p>Male. Body length 2.3 mm, wing length 2.5 mm.</p><p>Head black with pale gray pollinosity. Setulae on head yellow, setae brownish yellow. Eyes contiguous on face. Ocellar tubercle with 2 oc and 2 short posterior setulae; 2 vt curved inward, outer vt shorter than inner vt. Antenna dark brown except scape and pedicel yellow; scape bare, shorter than pedicel; pedicel with circlet of blackish apical setulae; 1st flagellomere long, conical, 2.4 times longer than wide, short pubescent; arista long (3.6 times longer than 1st flagellomere), dark brown, distinctly pubescent. Proboscis dark brownish yellow with blackish setulae; palpus yellow with blackish setulae and 1 blackish apical seta.</p><p>Thorax mostly yellow with thin pale gray pollinosity; mesoscutum with three blackish spots, median spot running through entire scutum and wider anteriorly; scutellum and postnotum black; pleuron with posterior portion (including hypopleuron, metapleuron and posterior portion of pteropleuron) black, mesopleuron and sternopleuron each with a blackish spot. Setulae on thorax yellow, setae brownish yellow; mesoscutum with short dense setulae; h absent, 2 npl (posterior npl longer), 1 prsc, 1 sa, 1 psa, acr and dc multiseriate and uniformly short; scutellum with two pairs of sc (basal pair very short, about ¼ as long as apical pair). Legs yellow except fore tibia and tarsus brown, mid tarsus and hind tarsomere 5 brownish yellow. Setulae and setae on legs blackish; fore coxa with 2 anterior setae at base, apically with 2 anterior setae; mid coxa apically with 3 anterior setae; hind coxa with 1 outer seta at apical margin. Fore femur 1.1 times as thick as mid femur, fore and hind femora subequal in thickness. Fore and mid femora each with row of short thin pv, and 1 long thin pv at extreme base; mid femur with 1 preapical anterior seta; hind femur with 3 weak ad at base. Fore tibia apically with 1 av and 1 pv; mid tibia with row of short spine-like black ventral setae, apically with 1 short av and 1 long pv; hind tibia without ad, apically with 1 av. Hind tarsomere 1 with 4–5 very short, irregular av. Wing hyaline, slightly uniformly tinged grayish; veins dark brown, crossvein m-cu oblique. Calypter brown with blackish setulae. Halter brown.</p><p><!--PageBreak-->Abdomen dark brown with thin pale gray pollinosity; tergites complete except tergite 1 linear; tergite 3 relatively board, blackish; hypopygium blackish. Setulae and setae on abdomen blackish except tergites 3–5 each with group of short squamiform black setae laterally, tergite 7 with row of long setae at posterior margin.</p><p>Male genitalia (<xref ref-type="fig" rid="F4">Figs 8–10</xref>): Left epandrial lobe rather narrow, with surstylus finger-like and apically curved inward in dorsal view. Right epandrial lobe rather large<!--PageBreak--> and broad, fused with surstylus of complicated shape. Left cercus rather long and large with 7 long strong apical setae. Right cercus very small (about 1/10 as long as left cercus), short finger-like.</p><fig id="F2" position="float" orientation="portrait"><label>Figures 3–4.</label><caption><p><italic><tp:taxon-name>Elaphropeza trimacula</tp:taxon-name></italic> sp. n. <bold>3</bold> adult, lateral view <bold>4</bold> adult, dorsal view. Scale bar 1 mm.</p></caption><graphic xmlns:xlink="http://www.w3.org/1999/xlink" xlink:href="ZooKeys-203-015-g002.jpg" position="float" orientation="portrait" xlink:type="simple"/></fig><fig id="F3" position="float" orientation="portrait"><label>Figures 5–7.</label><caption><p><italic><tp:taxon-name>Elaphropeza flaviscutum</tp:taxon-name></italic> sp. n. <bold>5</bold> male genitalia, dorsal view <bold>6</bold> right epandrial lobe <bold>7</bold> left surstylus. Scale bar 0.25 mm. Abbreviations: <bold>lc</bold> = left cercus; <bold>lel</bold> = left epandrial lobe; <bold>ls</bold> = left surstylus.</p></caption><graphic xmlns:xlink="http://www.w3.org/1999/xlink" xlink:href="ZooKeys-203-015-g003.jpg" position="float" orientation="portrait" xlink:type="simple"/></fig><fig id="F4" position="float" orientation="portrait"><label>Figures 8–10.</label><caption><p><italic><tp:taxon-name>Elaphropeza trimacula</tp:taxon-name></italic> sp. n. <bold>8</bold> male genitalia, dorsal view <bold>9</bold> right epandrial lobe <bold>10</bold> left surstylus. Scale bar 0.25 mm.</p></caption><graphic xmlns:xlink="http://www.w3.org/1999/xlink" xlink:href="ZooKeys-203-015-g004.jpg" position="float" orientation="portrait" xlink:type="simple"/></fig><p>Female. Unknown.</p></tp:treatment-sec><tp:treatment-sec sec-type="Type material"><title>Type material.</title><p>Holotype male, Taiwan, Taoyuan, Tamanshan (121.4507E, 24.7058N), 1620 m, 2011. VI. 14, Xiaoyan Liu. This specimen was collected from tropical forest by sweep net.</p></tp:treatment-sec><tp:treatment-sec sec-type="Distribution"><title>Distribution.</title><p>China (Taiwan).</p></tp:treatment-sec><tp:treatment-sec sec-type="Etymology"><title>Etymology.</title><p>The specific name refers to the mesoscutum with three spots.</p></tp:treatment-sec><tp:treatment-sec sec-type="Remarks"><title>Remarks.</title><p>This new speciesbelongs to <italic><tp:taxon-name>Elaphropeza biuncinata</tp:taxon-name></italic> group.In the key of <xref ref-type="bibr" rid="B9">Shamshev and Grootaert (2007)</xref>, this species runs to <italic><tp:taxon-name>Elaphropeza acanthi</tp:taxon-name></italic> Shamshev &amp; Grootaert from Singapore, but may be separated from the latter by the mesoscutum with three spots, the first flagellomere relatively long (2.4 times longer than wide), and arista with the distinct pubescence. In <italic><tp:taxon-name>Elaphropeza acanthi</tp:taxon-name></italic>, the mesoscutum has only one middle spot, the first flagellomere is relatively short (2.0 times longer than wide), and the arista is clothed in very short pubescence (<xref ref-type="bibr" rid="B9">Shamshev and Grootaert 2007</xref>).<!--PageBreak--></p></tp:treatment-sec><ref-list><ref id="B9"><mixed-citation xmlns:xlink="http://www.w3.org/1999/xlink" xlink:type="simple"><person-group><name name-style="western"><surname>Shamshev</surname><given-names>IV</given-names></name><name name-style="western"><surname>Grootaert</surname><given-names>P</given-names></name></person-group> (<year>2007</year>)<article-title> Revision of the genus <italic>Elaphropeza</italic> Macquart (Diptera: Hybotidae) from the Oriental Region, with a special attention to the fauna of Singapore.</article-title><source>Zootaxa </source><volume>1488</volume>: <fpage>1</fpage>-<lpage>164</lpage>.</mixed-citation></ref></ref-list></tp:taxon-treatment>
